# Supplementary material for: Reproductive Ability Disparity in the Pacific Whiteleg Shrimp (Penaeus vannamei): Insights from Ovarian Cellular and Molecular Levels
Source: Biology (Basel). 2024 Mar 27;13(4):218. doi: 10.3390/biology13040218 (PMC11048709; doi:10.3390/biology13040218)
Supplement: Supplementary file 1 [file biology-13-00218-s001.zip]

Archive with 2 entries (2 files):
- differentially expressed genes (DEGs) in transcriptome/Table S1 DEGs upregulated in the ovaries of individuals with high reproductive capacity.xls
- differentially expressed genes (DEGs) in transcriptome/Table S2 DEGs downregulated in the ovaries of individuals with high reproductive capacity.xls
