# Supplementary material for: Reproductive Ability Disparity in the Pacific Whiteleg Shrimp (Penaeus vannamei): Insights from Ovarian Cellular and Molecular Levels
Source: Biology (Basel). 2024 Mar 27;13(4):218. doi: 10.3390/biology13040218 (PMC11048709; doi:10.3390/biology13040218)
Supplement: Supplementary file 1 [file biology-13-00218-s001.zip › differentially expressed genes (DEGs) in transcriptome/Table S1 DEGs upregulated in the ovaries of individuals with high reproductive capacity.xls]

id	KDT1_count	KDT2_count	KDT3_count	KGT1_count	KGT2_count	KGT3_count	KDT1_fpkm	KDT2_fpkm	KDT3_fpkm	KGT1_fpkm	KGT2_fpkm	KGT3_fpkm	KDT_mean	KGT_mean	log2(fc)	PValue	FDR	Symbol	KEGG_A_class	KEGG_B_class	K_ID	Description	Pathway	GO Component	GO Function	GO Process
ROT76908.1	34	50	30	78	181	257	2.99	4.88	2.77	6.65	15.54	22.94	3.546666667	15.04333333	2.084588628	1.37E-08	4.52E-05	--	-	-	-	cuticular protein CPR76a [Penaeus vannamei]	-	-	-	-
ROT77877.1	34	39	29	76	112	148	1.34	1.71	1.19	2.91	4.35	5.94	1.413333333	4.4	1.63840176	9.14E-07	0.002267608	Prdm9	Metabolism	Amino acid metabolism	K20796	LOW QUALITY PROTEIN: histone-lysine N-methyltransferase PRDM9-like [Penaeus vannamei]	ko00310//Lysine degradation	GO:0043229//intracellular organelle	GO:0003677//DNA binding;GO:0018024//histone-lysine N-methyltransferase activity	GO:0006310//DNA recombination;GO:0006355//regulation of transcription, DNA-templated;GO:0034968//histone lysine methylation;GO:0045836//positive regulation of meiotic nuclear division;GO:0060631//regulation of meiosis I
ROT85184.1	0	0	0	12	41	12	0	0	0	1.8	6.38	2	0.001	3.393333333	11.72848744	1.45E-06	0.002870965	ARL5B	-	-	-	ADP-ribosylation factor-like protein 5B [Penaeus vannamei]	-	GO:0044464//cell part	GO:0008092//cytoskeletal protein binding;GO:0032550//purine ribonucleoside binding;GO:0046914//transition metal ion binding	GO:0035556//intracellular signal transduction
MSTRG.148	0	0	0	13	18	21	0	0	0	1.06	1.45	1.74	0.001	1.416666667	10.46828463	3.86E-06	0.005784367	--	-	-	-	Dimer Tnp hAT domain-containing protein [Aphis craccivora]	-	-	-	-
ROT66153.1	0	3	5	30	39	26	0	0.17	0.26	1.46	1.92	1.33	0.143333333	1.57	3.453318495	4.08E-06	0.005784367	EHF	-	-	-	ETS-like proteinous factor [Penaeus vannamei]	-	-	-	-
ROT65459.1	6	4	0	1907	3	1266	0.66	0.45	0	189.35	0.27	131.59	0.37	107.07	8.176813321	6.31E-05	0.062609478	Gapdh	Metabolism;Metabolism;Metabolism;Metabolism	Global and overview maps;Global and overview maps;Carbohydrate metabolism;Global and overview maps	K00134;K00134;K00134;K00134	glyceraldehyde-3-phosphate dehydrogenase [Penaeus vannamei]	ko01100//Metabolic pathways;ko01200//Carbon metabolism;ko00010//Glycolysis / Gluconeogenesis;ko01230//Biosynthesis of amino acids	GO:0005856//cytoskeleton;GO:0016020//membrane;GO:0031674//I band;GO:0031982//vesicle;GO:0043231//intracellular membrane-bounded organelle;GO:0043234//protein complex	GO:0000166//nucleotide binding;GO:0015631//tubulin binding;GO:0016620//oxidoreductase activity, acting on the aldehyde or oxo group of donors, NAD or NADP as acceptor;GO:0016769//transferase activity, transferring nitrogenous groups	GO:0000768//syncytium formation by plasma membrane fusion;GO:0006006//glucose metabolic process;GO:0006090//pyruvate metabolic process;GO:0006417//regulation of translation;GO:0007017//microtubule-based process;GO:0018119//peptidyl-cysteine S-nitrosylation;GO:0031647//regulation of protein stability;GO:0042981//regulation of apoptotic process;GO:0061061//muscle structure development;GO:0070997//n…
ROT74346.1	5	16	0	46	42	37	0.36	1.26	0	3.17	2.91	2.67	0.54	2.916666667	2.433289204	0.00016145	0.119127232	Adgrl2	-	-	-	latrophilin-like protein 2 [Penaeus vannamei]	-	-	-	-
MSTRG.930	80	97	51	186	191	116	5.45	7.32	3.64	12.26	12.68	8.01	5.47	10.98333333	1.005703226	0.000435851	0.207023836	--	-	-	-	52 kDa repressor of the inhibitor of the protein kinase-like [Aphis craccivora]	-	-	-	-
ROT83477.1	10	39	15	25	107	110	0.13	0.56	0.2	0.31	1.34	1.44	0.296666667	1.03	1.795729597	0.000636891	0.274693706	Cad87A	-	-	-	Cadherin-23 [Penaeus vannamei]	-	GO:0005886//plasma membrane;GO:0042995//cell projection	GO:0046872//metal ion binding;GO:0046983//protein dimerization activity	GO:0003006//developmental process involved in reproduction;GO:0016337//single organismal cell-cell adhesion;GO:0098742//cell-cell adhesion via plasma-membrane adhesion molecules
ROT61439.1	47	40	41	90	104	82	1.49	1.4	1.36	2.75	3.2	2.63	1.416666667	2.86	1.013514806	0.000674802	0.278918239	Cdc5l	Genetic Information Processing	Transcription	K12860	cell division cycle 5-like protein [Penaeus vannamei]	ko03040//Spliceosome	GO:0005681//spliceosomal complex;GO:0016604//nuclear body;GO:0043232//intracellular non-membrane-bounded organelle;GO:0043234//protein complex	GO:0003723//RNA binding;GO:0019904//protein domain specific binding	GO:0000377//RNA splicing, via transesterification reactions with bulged adenosine as nucleophile;GO:0010468//regulation of gene expression;GO:0022402//cell cycle process;GO:0034645//cellular macromolecule biosynthetic process;GO:0042770//signal transduction in response to DNA damage
MSTRG.2826	4	13	23	73	63	12	0.13	0.46	0.77	2.26	1.97	0.39	0.453333333	1.54	1.7642862	0.004200646	0.850416488	--	-	-	-	uncharacterized protein LOC113805295 [Penaeus vannamei]	-	-	-	-
ROT77162.1	0	4	5	20	25	8	0	0.24	0.26	0.99	1.29	0.45	0.166666667	0.91	2.448900951	0.005944393	0.999780027	CG10795	-	-	-	TM2 domain-containing protein [Penaeus vannamei]	-	GO:0031981//nuclear lumen	-	-
MSTRG.9229	1	2	2	5	13	20	0.29	0.63	0.6	1.38	3.62	5.8	0.506666667	3.6	2.828888084	0.007189527	0.999780027	--	-	-	-	-	-	-	-	-
ROT83332.1	17	14	5	37	12	69	2.54	2.4	0.82	5.4	1.78	10.69	1.92	5.956666667	1.633398918	0.008673382	0.999780027	--	-	-	-	AFG3-like protein 2 [Penaeus vannamei]	-	-	-	-
ROT74031.1	0	5	0	9	16	14	0	0.5	0	0.79	1.41	1.29	0.166666667	1.163333333	2.803227036	0.009950954	0.999780027	--	-	-	-	latrophilin-like protein 1 [Penaeus vannamei]	-	-	-	-
MSTRG.14081	32	48	30	59	140	47	1.53	2.54	1.5	2.73	6.51	2.28	1.856666667	3.84	1.048391484	0.010072055	0.999780027	aspC	-	-	-	PREDICTED: aspartate aminotransferase-like [Aplysia californica]	-	-	GO:0005488//binding;GO:0008483//transaminase activity	GO:0008152//metabolic process
ROT74445.1	0	0	0	4	5	6	0	0	0	0.43	0.54	0.68	0.001	0.55	9.103287808	0.010440457	1	Pgant5	Metabolism;Metabolism	Global and overview maps;Glycan biosynthesis and metabolism	K00710;K00710	LOW QUALITY PROTEIN: polypeptide N-acetylgalactosaminyltransferase 5-like [Penaeus vannamei]	ko01100//Metabolic pathways;ko00512//Mucin type O-glycan biosynthesis	GO:0005794//Golgi apparatus;GO:0031090//organelle membrane;GO:0031224//intrinsic component of membrane	GO:0000009//alpha-1,6-mannosyltransferase activity;GO:0008376//acetylgalactosaminyltransferase activity;GO:0008417//fucosyltransferase activity;GO:0019112//phenanthrol glycosyltransferase activity;GO:0033931//endogalactosaminidase activity;GO:0035250//UDP-galactosyltransferase activity;GO:0035251//UDP-glucosyltransferase activity;GO:0043169//cation binding	GO:0006464//cellular protein modification process;GO:0009311//oligosaccharide metabolic process
ROT85322.1	11	15	19	30	42	38	0.71	1.08	1.29	1.89	2.66	2.5	1.026666667	2.35	1.194692907	0.012381088	0.999780027	DHX37	-	-	-	LOW QUALITY PROTEIN: probable ATP-dependent RNA helicase kurz [Penaeus vannamei]	-	-	-	-
MSTRG.12914	0	0	7	7	14	24	0	0	0.48	0.38	0.82	1.48	0.16	0.893333333	2.48112669	0.015074476	0.999780027	--	-	-	-	glycine N-acyltransferase-like protein 3 isoform X2 [Pelodiscus sinensis]	-	-	-	-
MSTRG.4802	1	1	2	8	9	11	0.26	0.29	0.55	2.03	2.29	2.92	0.366666667	2.413333333	2.718486174	0.017600641	0.999780027	--	-	-	-	-	-	-	-	-
ROT72882.1	7	3	3	16	14	18	0.5	0.24	0.22	1.1	0.97	1.29	0.32	1.12	1.807354922	0.019750686	0.999780027	--	-	-	-	PREDICTED: craniofacial development protein 2-like, partial [Sinocyclocheilus anshuiensis]	-	-	-	-
MSTRG.4464	15	10	10	16	47	29	0.69	0.51	0.48	0.72	2.12	1.36	0.56	1.4	1.321928095	0.022093184	0.999780027	TREX1	-	-	-	Three prime repair exonuclease 2 [Armadillidium nasatum]	-	-	-	-
ROT85610.1	26	24	10	54	38	40	5.2	5.21	2.05	10.44	7.25	7.93	4.153333333	8.54	1.039966407	0.022472714	0.999780027	MagR	-	-	-	iron-sulfur cluster assembly 1 homolog, mitochondrial-like [Penaeus vannamei]	-	GO:0043231//intracellular membrane-bounded organelle	GO:0043169//cation binding;GO:0051540//metal cluster binding	GO:0003008//system process;GO:0006779//porphyrin-containing compound biosynthetic process
ROT80817.1	1	0	0	4	6	7	0.07	0	0	0.22	0.36	0.39	0.023333333	0.323333333	3.79255792	0.022662026	1	--	-	-	-	snRNA-activating protein complex subunit 4 [Penaeus vannamei]	-	GO:0044428//nuclear part	-	GO:0006366//transcription from RNA polymerase II promoter;GO:0006383//transcription from RNA polymerase III promoter;GO:0044699//single-organism process
MSTRG.13229	12	22	25	49	46	33	0.5	1.01	1.08	1.96	1.85	1.38	0.863333333	1.73	1.002782441	0.023386814	0.999780027	--	-	-	-	uncharacterized protein LOC113825421 [Penaeus vannamei]	-	-	-	-
ROT80848.1	5	59	4	146	157	129	0.68	8.6	0.57	18.59	20.19	17.26	3.283333333	18.68	2.508261326	0.024907765	0.999780027	mcm7	Genetic Information Processing	Replication and repair	K02210	DNA replication licensing factor mcm7-B-like [Penaeus vannamei]	ko03030//DNA replication	GO:0031981//nuclear lumen;GO:0036387//pre-replicative complex;GO:0043234//protein complex;GO:0044444//cytoplasmic part	GO:0003678//DNA helicase activity;GO:0032550//purine ribonucleoside binding;GO:0042623//ATPase activity, coupled;GO:0043169//cation binding;GO:0043566//structure-specific DNA binding	GO:0009410//response to xenobiotic stimulus;GO:0010468//regulation of gene expression;GO:0016310//phosphorylation;GO:0022616//DNA strand elongation;GO:0031572//G2 DNA damage checkpoint;GO:0032508//DNA duplex unwinding;GO:0044772//mitotic cell cycle phase transition;GO:0051320//S phase;GO:0070849//response to epidermal growth factor;GO:0090329//regulation of DNA-dependent DNA replication;GO:190229…
ROT74072.1	0	0	0	0	4	10	0	0	0	0	0.19	0.48	0.001	0.223333333	7.803054785	0.027860689	1	ESRRB	-	-	-	estrogen-related receptor [Penaeus vannamei]	-	-	GO:0003677//DNA binding;GO:0003700//transcription factor activity, sequence-specific DNA binding;GO:0038023//signaling receptor activity;GO:0046872//metal ion binding	GO:0006355//regulation of transcription, DNA-templated;GO:0007165//signal transduction
MSTRG.10548	11	4	1	22	14	18	1	0.47	0.15	2.1	1.35	1.73	0.54	1.726666667	1.676958285	0.031053262	0.999780027	ATP5MC1	Metabolism;Metabolism;Organismal Systems;Human Diseases;Human Diseases;Human Diseases	Global and overview maps;Energy metabolism;Environmental adaptation;Neurodegenerative diseases;Neurodegenerative diseases;Neurodegenerative diseases	K02128;K02128;K02128;K02128;K02128;K02128	ATP synthase lipid-binding protein, mitochondrial [Folsomia candida]	ko01100//Metabolic pathways;ko00190//Oxidative phosphorylation;ko04714//Thermogenesis;ko05016//Huntington disease;ko05010//Alzheimer disease;ko05012//Parkinson disease	GO:0031090//organelle membrane;GO:0031224//intrinsic component of membrane;GO:0033177//proton-transporting two-sector ATPase complex, proton-transporting domain;GO:0043231//intracellular membrane-bounded organelle	GO:0005488//binding;GO:0015077//monovalent inorganic cation transmembrane transporter activity	GO:0006754//ATP biosynthetic process;GO:0015988//energy coupled proton transmembrane transport, against electrochemical gradient
ROT71704.1	7	10	15	31	26	22	1.3	2.05	2.91	5.55	4.69	4.13	2.086666667	4.79	1.1988255	0.031561478	0.999780027	Fis1	Cellular Processes	Transport and catabolism	K17969	mitochondrial fission 1 protein-like [Penaeus vannamei]	ko04137//Mitophagy - animal	GO:0031231//intrinsic component of peroxisomal membrane;GO:0031306//intrinsic component of mitochondrial outer membrane;GO:0032991//macromolecular complex	GO:0005515//protein binding	GO:0000266//mitochondrial fission;GO:0006605//protein targeting;GO:0006914//autophagy;GO:0007031//peroxisome organization;GO:0008637//apoptotic mitochondrial changes;GO:0010822//positive regulation of mitochondrion organization;GO:0019722//calcium-mediated signaling;GO:0032469//endoplasmic reticulum calcium ion homeostasis;GO:0043065//positive regulation of apoptotic process;GO:0051259//protein o…
ROT61073.1	0	1	0	9	6	1	0	0.12	0	0.96	0.64	0.11	0.04	0.57	3.832890014	0.032350344	1	Rasl11a	-	-	-	ras-related and estrogen-regulated growth inhibitor-like [Penaeus vannamei]	-	-	GO:0005488//binding	GO:0006351//transcription, DNA-templated;GO:0050794//regulation of cellular process
ROT84726.1	19	17	18	28	22	73	0.64	0.63	0.63	0.91	0.72	2.49	0.633333333	1.373333333	1.116644919	0.033112112	0.999780027	Ercc2	Genetic Information Processing;Genetic Information Processing	Replication and repair;Transcription	K10844;K10844	general transcription and DNA repair factor IIH helicase subunit XPD-like [Penaeus vannamei]	ko03420//Nucleotide excision repair;ko03022//Basal transcription factors	GO:0015630//microtubule cytoskeleton;GO:0019908//nuclear cyclin-dependent protein kinase holoenzyme complex;GO:0031981//nuclear lumen;GO:0032806//carboxy-terminal domain protein kinase complex	GO:0003676//nucleic acid binding;GO:0003678//DNA helicase activity;GO:0004674//protein serine/threonine kinase activity;GO:0005515//protein binding;GO:0032550//purine ribonucleoside binding;GO:0042623//ATPase activity, coupled;GO:0043169//cation binding;GO:0051536//iron-sulfur cluster binding	GO:0001942//hair follicle development;GO:0002244//hematopoietic progenitor cell differentiation;GO:0006289//nucleotide-excision repair;GO:0006352//DNA-templated transcription, initiation;GO:0006353//DNA-templated transcription, termination;GO:0006354//DNA-templated transcription, elongation;GO:0006357//regulation of transcription from RNA polymerase II promoter;GO:0006397//mRNA processing;GO:0006…
ROT78361.1	0	0	0	5	3	3	0	0	0	0.54	0.33	0.34	0.001	0.403333333	8.655828831	0.033826914	1	FGFR4	-	-	-	janus kinase [Penaeus vannamei]	-	GO:0016021//integral component of membrane;GO:0031981//nuclear lumen;GO:0043234//protein complex;GO:0044444//cytoplasmic part;GO:0045202//synapse	GO:0004714//transmembrane receptor protein tyrosine kinase activity;GO:0005539//glycosaminoglycan binding;GO:0019838//growth factor binding;GO:0046983//protein dimerization activity	GO:0000904//cell morphogenesis involved in differentiation;GO:0001649//osteoblast differentiation;GO:0002064//epithelial cell development;GO:0002067//glandular epithelial cell differentiation;GO:0003156//regulation of organ formation;GO:0006357//regulation of transcription from RNA polymerase II promoter;GO:0006950//response to stress;GO:0006955//immune response;GO:0007088//regulation of mitotic …
ROT78652.1	0	0	1	7	2	6	0	0	0.07	0.47	0.13	0.42	0.023333333	0.34	3.86507042	0.034402187	1	Dlish	-	-	-	Growth factor receptor-bound protein 2 [Penaeus vannamei]	-	-	-	-
ROT66154.1	1	2	3	11	9	9	0.04	0.09	0.13	0.44	0.36	0.38	0.086666667	0.393333333	2.182203331	0.034579748	0.999780027	--	-	-	-	proline-rich protein 36-like [Penaeus vannamei]	-	-	-	-
ROT82568.1	0	0	0	1	8	3	0	0	0	0.18	1.49	0.58	0.001	0.75	9.550746785	0.034936691	1	--	-	-	-	protein C19orf12 homolog isoform X2 [Penaeus vannamei]	-	-	-	-
ROT61191.1	6	8	8	11	25	26	0.57	0.84	0.79	1.01	2.31	2.49	0.733333333	1.936666667	1.40103464	0.035166725	0.999780027	Sdsl	Metabolism;Metabolism;Metabolism;Metabolism;Metabolism;Metabolism	Global and overview maps;Global and overview maps;Global and overview maps;Amino acid metabolism;Amino acid metabolism;Amino acid metabolism	K17989;K17989;K17989;K17989;K17989;K17989	serine dehydratase-like isoform X2 [Penaeus vannamei]	ko01100//Metabolic pathways;ko01200//Carbon metabolism;ko01230//Biosynthesis of amino acids;ko00270//Cysteine and methionine metabolism;ko00260//Glycine, serine and threonine metabolism;ko00290//Valine, leucine and isoleucine biosynthesis	-	-	-
ROT76032.1	10	5	12	21	26	22	0.42	0.23	0.53	0.86	1.07	0.94	0.393333333	0.956666667	1.282263877	0.036002338	0.999780027	Dnah3	-	-	-	LOW QUALITY PROTEIN: dynein heavy chain 3, axonemal-like [Penaeus vannamei]	-	GO:0005868//cytoplasmic dynein complex;GO:0042995//cell projection	GO:0003774//motor activity;GO:0036094//small molecule binding;GO:0097159//organic cyclic compound binding;GO:1901363//heterocyclic compound binding	-
ROT71425.1	3	0	2	13	3	12	0.27	0	0.25	1.31	0.25	1.22	0.173333333	0.926666667	2.418501355	0.037062952	0.999780027	actb	Cellular Processes;Environmental Information Processing;Organismal Systems	Transport and catabolism;Signal transduction;Sensory system	K05692;K05692;K05692	actin, clone 302-like isoform X1 [Penaeus vannamei]	ko04145//Phagosome;ko04391//Hippo signaling pathway -fly;ko04745//Phototransduction - fly	GO:0000785//chromatin;GO:0005884//actin filament;GO:0005924//cell-substrate adherens junction;GO:0016020//membrane;GO:0030016//myofibril;GO:0031988//membrane-bounded vesicle;GO:0035097//histone methyltransferase complex;GO:0035770//ribonucleoprotein granule;GO:0043005//neuron projection;GO:0043189//H4/H2A histone acetyltransferase complex;GO:0044421//extracellular region part;GO:0044449//contract…	GO:0000977//RNA polymerase II regulatory region sequence-specific DNA binding;GO:0005198//structural molecule activity;GO:0008092//cytoskeletal protein binding;GO:0008134//transcription factor binding;GO:0017111//nucleoside-triphosphatase activity;GO:0019900//kinase binding;GO:0031490//chromatin DNA binding;GO:0032550//purine ribonucleoside binding;GO:0044389//ubiquitin-like protein ligase binding	GO:0001894//tissue homeostasis;GO:0002064//epithelial cell development;GO:0002431//Fc receptor mediated stimulatory signaling pathway;GO:0003015//heart process;GO:0006338//chromatin remodeling;GO:0006458//'de novo' protein folding;GO:0006720//isoprenoid metabolic process;GO:0006897//endocytosis;GO:0006939//smooth muscle contraction;GO:0006952//defense response;GO:0007015//actin filament organizat…
MSTRG.7111	3	4	5	5	30	11	0.18	0.26	0.31	0.29	1.74	0.66	0.25	0.896666667	1.842643672	0.038004997	0.999780027	--	-	-	-	sialin-like [Penaeus vannamei]	-	GO:0016020//membrane;GO:0044444//cytoplasmic part	-	GO:0044763//single-organism cellular process
MSTRG.4367	0	0	0	14	0	0	0	0	0	1.93	0	0	0.001	0.643333333	9.329422631	0.038062452	1	DPYS	Metabolism;Metabolism;Metabolism;Metabolism;Metabolism	Global and overview maps;Xenobiotics biodegradation and metabolism;Nucleotide metabolism;Metabolism of other amino acids;Metabolism of cofactors and vitamins	K01464;K01464;K01464;K01464;K01464	LOW QUALITY PROTEIN: dihydropyrimidinase-like [Penaeus vannamei]	ko01100//Metabolic pathways;ko00983//Drug metabolism - other enzymes;ko00240//Pyrimidine metabolism;ko00410//beta-Alanine metabolism;ko00770//Pantothenate and CoA biosynthesis	GO:0031988//membrane-bounded vesicle;GO:0044444//cytoplasmic part	GO:0002061//pyrimidine nucleobase binding;GO:0005515//protein binding;GO:0016812//hydrolase activity, acting on carbon-nitrogen (but not peptide) bonds, in cyclic amides;GO:0031406//carboxylic acid binding;GO:0046914//transition metal ion binding	GO:0006208//pyrimidine nucleobase catabolic process;GO:0006213//pyrimidine nucleoside metabolic process;GO:0006520//cellular amino acid metabolic process;GO:0050794//regulation of cellular process;GO:0051260//protein homooligomerization
ROT80430.1	7	1	4	9	12	22	0.23	0.04	0.14	0.28	0.38	0.73	0.136666667	0.463333333	1.761389068	0.040749622	0.999780027	--	-	-	-	transforming growth factor beta receptor type 3-like [Penaeus vannamei]	-	GO:0016020//membrane	GO:0005515//protein binding	GO:0006928//movement of cell or subcellular component;GO:0009790//embryo development;GO:0009887//organ morphogenesis;GO:0010467//gene expression;GO:0048523//negative regulation of cellular process;GO:0048762//mesenchymal cell differentiation;GO:0050896//response to stimulus;GO:0051179//localization
ROT77075.1	42	15	3	48	35	60	2.59	1.01	0.17	2.87	2.1	3.72	1.256666667	2.896666667	1.204791654	0.04274766	0.999780027	Sin3a	-	-	-	paired amphipathic helix protein Sin3a-like isoform X1 [Penaeus vannamei]	-	-	-	-
ROT80340.1	0	2	0	12	10	0	0	0.31	0	1.74	1.51	0	0.103333333	1.083333333	3.390099598	0.043439489	0.999780027	--	Metabolism;Metabolism;Metabolism	Global and overview maps;Lipid metabolism;Lipid metabolism	K00629;K00629;K00629	GPAT3 [Eriocheir sinensis]	ko01100//Metabolic pathways;ko00564//Glycerophospholipid metabolism;ko00561//Glycerolipid metabolism	-	-	-
MSTRG.7766	0	13	12	46	28	7	0	1.81	1.58	5.58	3.42	0.89	1.13	3.296666667	1.544685248	0.044637702	0.999780027	--	-	-	-	-	-	-	-	-
ROT77818.1	39	39	10	26	439	53	0.94	1.05	0.25	0.61	10.35	1.3	0.746666667	4.086666667	2.452388342	0.045234836	0.999780027	mesh	-	-	-	LOW QUALITY PROTEIN: protein mesh-like [Penaeus vannamei]	-	GO:0005918//septate junction;GO:0016020//membrane	-	GO:0019991//septate junction assembly
MSTRG.9397	2	2	4	9	8	15	0.24	0.27	0.5	1.05	0.94	1.83	0.336666667	1.273333333	1.919217345	0.045240304	0.999780027	--	-	-	-	LOW QUALITY PROTEIN: cartilage oligomeric matrix protein-like [Penaeus vannamei]	-	-	-	-
ROT66152.1	0	0	0	6	2	2	0	0	0	0.27	0.09	0.09	0.001	0.15	7.22881869	0.047273608	1	--	-	-	-	hypothetical protein C7M84_015845 [Penaeus vannamei]	-	-	-	-
