# Supplementary material for: Reproductive Ability Disparity in the Pacific Whiteleg Shrimp (Penaeus vannamei): Insights from Ovarian Cellular and Molecular Levels
Source: Biology (Basel). 2024 Mar 27;13(4):218. doi: 10.3390/biology13040218 (PMC11048709; doi:10.3390/biology13040218)
Supplement: Supplementary file 1 [file biology-13-00218-s001.zip › differentially expressed genes (DEGs) in transcriptome/Table S2 DEGs downregulated in the ovaries of individuals with high reproductive capacity.xls]

id	KDT1_count	KDT2_count	KDT3_count	KGT1_count	KGT2_count	KGT3_count	KDT1_fpkm	KDT2_fpkm	KDT3_fpkm	KGT1_fpkm	KGT2_fpkm	KGT3_fpkm	KDT_mean	KGT_mean	log2(fc)	PValue	FDR	Symbol	KEGG_A_class	KEGG_B_class	K_ID	Description	Pathway	GO Component	GO Function	GO Process
MSTRG.12251	386	357	550	144	183	157	32.83	33.65	48.96	11.85	15.17	13.57	38.48	13.53	-1.50794696	4.46E-14	4.43E-10	--	-	-	-	uncharacterized protein LOC113823067 [Penaeus vannamei]	-	-	-	-
ROT85899.1	249	176	51	43	55	49	16.65	13.04	3.57	2.78	3.58	3.32	11.08666667	3.226666667	-1.780709216	7.18E-06	0.008899717	--	-	-	-	cubilin-like isoform X1 [Penaeus vannamei]	-	-	-	-
MSTRG.12080	33	47	11	2	4	5	1.94	3.23	0.83	0.14	0.21	0.36	2	0.236666667	-3.079071571	2.06E-05	0.022706374	Mlc1	-	-	-	myosin light chain alkali-like isoform X4 [Penaeus vannamei]	-	GO:0016460//myosin II complex;GO:0044449//contractile fiber part	GO:0003779//actin binding;GO:0046872//metal ion binding	GO:0006941//striated muscle contraction;GO:0008016//regulation of heart contraction;GO:0009888//tissue development;GO:0033275//actin-myosin filament sliding;GO:0043462//regulation of ATPase activity
ROT61712.1	6	19	6	0	0	0	0.26	0.91	0.27	0	0	0	0.48	0.001	-8.906890596	0.000136261	0.112642693	--	-	-	-	zonadhesin-like isoform X2 [Penaeus vannamei]	-	-	-	-
ROT82875.1	103	144	62	58	33	14	10.15	15.76	6.4	5.51	3.17	1.4	10.77	3.36	-1.680485112	0.000168123	0.119127232	PPAF1	-	-	-	venom protease-like [Penaeus vannamei]	-	-	GO:0016787//hydrolase activity	-
ROT84084.1	44	134	184	42	52	51	3.06	10.36	13.51	2.85	3.55	3.63	8.976666667	3.343333333	-1.424892624	0.000347778	0.195652215	S	-	-	-	Protein Star [Penaeus vannamei]	-	-	-	-
ROT61495.1	178	193	103	95	65	83	7.96	9.56	4.83	4.11	2.84	3.76	7.45	3.57	-1.061316351	0.000374737	0.195652215	betaTub56D	Cellular Processes	Transport and catabolism	K07375	Tubulin beta-2 chain [Penaeus vannamei]	ko04145//Phagosome	GO:0005635//nuclear envelope;GO:0015630//microtubule cytoskeleton;GO:0031988//membrane-bounded vesicle;GO:0033267//axon part;GO:0035770//ribonucleoprotein granule;GO:0043234//protein complex;GO:0044297//cell body	GO:0003723//RNA binding;GO:0005198//structural molecule activity;GO:0017111//nucleoside-triphosphatase activity;GO:0032550//purine ribonucleoside binding;GO:0042287//MHC protein binding;GO:0044389//ubiquitin-like protein ligase binding	GO:0043623//cellular protein complex assembly;GO:0044763//single-organism cellular process
MSTRG.11811	36	27	1	3	1	1	3.05	2.6	0.09	0.25	0.12	0.12	1.913333333	0.163333333	-3.550197083	0.000438256	0.207023836	--	-	-	-	histidine-rich glycoprotein-like [Penaeus vannamei]	-	-	-	-
ROT74989.1	51	16	22	8	0	8	3.44	1.19	1.53	0.51	0	0.52	2.053333333	0.343333333	-2.580286014	0.000742011	0.294429789	NAT10	-	-	-	RNA cytidine acetyltransferase-like [Penaeus vannamei]	-	GO:0043231//intracellular membrane-bounded organelle	GO:0003723//RNA binding;GO:0016407//acetyltransferase activity;GO:0036094//small molecule binding	-
MSTRG.11800	95	25	4	2	12	7	10.26	2.96	0.45	0.21	1.23	0.75	4.556666667	0.73	-2.642010468	0.000777128	0.295309451	--	-	-	-	histidine-rich glycoprotein-like [Penaeus vannamei]	-	-	-	-
ROT71126.1	5	13	5	0	0	0	0.46	1.41	0.47	0	0	0	0.78	0.001	-9.607330314	0.000803766	0.295309451	DDX39B	Genetic Information Processing;Genetic Information Processing;Genetic Information Processing	Translation;Transcription;Translation	K12812;K12812;K12812	DEAD(Asp-Glu-Ala-Asp) box polypeptide 39 [Penaeus vannamei]	ko03013//RNA transport;ko03040//Spliceosome;ko03015//mRNA surveillance pathway	GO:0016604//nuclear body;GO:0043234//protein complex;GO:0097525//spliceosomal snRNP complex	GO:0003724//RNA helicase activity;GO:0005515//protein binding;GO:0017069//snRNA binding;GO:0032550//purine ribonucleoside binding;GO:0042623//ATPase activity, coupled	GO:0000077//DNA damage checkpoint;GO:0000377//RNA splicing, via transesterification reactions with bulged adenosine as nucleophile;GO:0006406//mRNA export from nucleus;GO:0022618//ribonucleoprotein complex assembly;GO:0032784//regulation of DNA-templated transcription, elongation
ROT82873.1	63	78	53	32	26	2	5.04	6.9	4.42	2.52	2.02	0.16	5.453333333	1.566666667	-1.799440086	0.000851997	0.301850297	MCT7	-	-	-	venom protease-like [Penaeus vannamei]	-	-	GO:0016787//hydrolase activity	-
MSTRG.12345	51	15	115	22	14	17	2.09	0.68	4.93	0.87	0.56	0.71	2.566666667	0.713333333	-1.847247649	0.001026726	0.339504147	Tmprss2	-	-	-	phenoloxidase-activating factor 1-like [Penaeus vannamei]	-	-	GO:0003824//catalytic activity	GO:0008152//metabolic process
ROT70248.1	26	35	6	2	7	3	1.62	2.37	0.39	0.1	0.41	0.19	1.46	0.233333333	-2.645504043	0.001291482	0.400359426	SP3	-	-	-	transcription factor Sp5-like [Penaeus vannamei]	-	-	-	-
ROT70397.1	24	16	28	4	4	8	0.86	0.64	1.05	0.14	0.14	0.29	0.85	0.19	-2.161463423	0.001362429	0.40955436	--	-	-	-	PREDICTED: dual specificity protein phosphatase 16-like [Priapulus caudatus]	-	-	-	-
ROT69210.1	11	16	13	0	0	4	0.77	1.21	0.91	0	0	0.26	0.963333333	0.086666667	-3.474485964	0.002165665	0.580632447	Act57B	Cellular Processes;Environmental Information Processing;Organismal Systems	Transport and catabolism;Signal transduction;Sensory system	K05692;K05692;K05692	actin 1 [Penaeus vannamei]	ko04145//Phagosome;ko04391//Hippo signaling pathway -fly;ko04745//Phototransduction - fly	GO:0015629//actin cytoskeleton;GO:0016020//membrane;GO:0043234//protein complex	GO:0003824//catalytic activity;GO:0005198//structural molecule activity;GO:0032550//purine ribonucleoside binding	GO:0006720//isoprenoid metabolic process;GO:0006897//endocytosis;GO:0007015//actin filament organization;GO:0007528//neuromuscular junction development;GO:0030239//myofibril assembly;GO:0031023//microtubule organizing center organization;GO:0042993//positive regulation of transcription factor import into nucleus;GO:0061640//cytoskeleton-dependent cytokinesis
ROT63502.1	121	66	124	37	49	76	5.17	3.12	5.54	1.53	2.02	3.29	4.61	2.28	-1.015732926	0.002389864	0.607883445	--	-	-	-	CABIT domain [Trinorchestia longiramus]	-	-	-	-
MSTRG.4090	62	41	35	22	23	15	14.06	10.3	8.31	4.83	5.08	3.45	10.89	4.453333333	-1.290046447	0.003293788	0.742599386	--	-	-	-	integrase core domain protein [Penaeus vannamei]	-	-	-	-
ROT75345.1	3	30	9	1	3	1	0.27	2.98	0.84	0.09	0.26	0.09	1.363333333	0.146666667	-3.216525414	0.003573888	0.787843786	--	-	-	-	transforming growth factor-beta-induced protein ig-h3 [Onthophagus taurus]	-	-	-	-
ROT64786.1	109	24	54	32	9	25	1.95	0.48	1.01	0.55	0.16	0.45	1.146666667	0.386666667	-1.56828376	0.003732433	0.80490727	Tollo	-	-	-	toll-like receptor 6 [Penaeus vannamei]	-	GO:0016020//membrane	GO:0038023//signaling receptor activity	GO:0002385//mucosal immune response;GO:0006952//defense response;GO:0010559//regulation of glycoprotein biosynthetic process;GO:0048666//neuron development
ROT66102.1	16	12	0	0	1	0	1.08	0.9	0	0	0.07	0	0.66	0.023333333	-4.822001698	0.004438003	0.870284139	Act87E	Cellular Processes;Environmental Information Processing;Organismal Systems	Transport and catabolism;Signal transduction;Sensory system	K05692;K05692;K05692	actin-like [Penaeus vannamei]	ko04145//Phagosome;ko04391//Hippo signaling pathway -fly;ko04745//Phototransduction - fly	GO:0005884//actin filament;GO:0005924//cell-substrate adherens junction;GO:0016020//membrane;GO:0031988//membrane-bounded vesicle;GO:0032432//actin filament bundle;GO:0036379//myofilament;GO:0044421//extracellular region part	GO:0005198//structural molecule activity;GO:0008092//cytoskeletal protein binding;GO:0017111//nucleoside-triphosphatase activity;GO:0019900//kinase binding;GO:0032550//purine ribonucleoside binding	GO:0002064//epithelial cell development;GO:0003015//heart process;GO:0006720//isoprenoid metabolic process;GO:0006897//endocytosis;GO:0006939//smooth muscle contraction;GO:0006941//striated muscle contraction;GO:0007015//actin filament organization;GO:0007528//neuromuscular junction development;GO:0008015//blood circulation;GO:0014904//myotube cell development;GO:0030239//myofibril assembly;GO:00…
ROT86017.1	1	12	4	0	0	0	0.09	1.17	0.37	0	0	0	0.543333333	0.001	-9.085693748	0.005706282	1	--	-	-	-	lectin E [Penaeus vannamei]	-	-	-	-
ROT65742.1	52	155	176	75	57	70	3.49	11.52	12.35	4.87	3.72	4.76	9.12	4.45	-1.035228488	0.006485626	0.999780027	ppa2	Environmental Information Processing;Environmental Information Processing;Cellular Processes;Genetic Information Processing;Environmental Information Processing;Cellular Processes	Signal transduction;Signal transduction;Transport and catabolism;Translation;Signal transduction;Transport and catabolism	K04382;K04382;K04382;K04382;K04382;K04382	serine/threonine protein phosphatase Ppa2 [Penaeus vannamei]	ko04391//Hippo signaling pathway -fly;ko04013//MAPK signaling pathway - fly;ko04140//Autophagy - animal;ko03015//mRNA surveillance pathway;ko04350//TGF-beta signaling pathway;ko04136//Autophagy - other eukaryotes	GO:0008287//protein serine/threonine phosphatase complex;GO:0015630//microtubule cytoskeleton;GO:0016020//membrane;GO:0031981//nuclear lumen;GO:0031988//membrane-bounded vesicle;GO:0033267//axon part;GO:0044430//cytoskeletal part;GO:0044444//cytoplasmic part;GO:0044456//synapse part;GO:0098687//chromosomal region	GO:0004721//phosphoprotein phosphatase activity;GO:0005102//receptor binding;GO:0008092//cytoskeletal protein binding;GO:0016772//transferase activity, transferring phosphorus-containing groups;GO:0019901//protein kinase binding;GO:0019903//protein phosphatase binding;GO:0030234//enzyme regulator activity;GO:0036094//small molecule binding;GO:0043167//ion binding;GO:0046983//protein dimerization …	GO:0000087//mitotic M phase;GO:0000280//nuclear division;GO:0000302//response to reactive oxygen species;GO:0000956//nuclear-transcribed mRNA catabolic process;GO:0001678//cellular glucose homeostasis;GO:0001752//compound eye photoreceptor fate commitment;GO:0003205//cardiac chamber development;GO:0006396//RNA processing;GO:0006511//ubiquitin-dependent protein catabolic process;GO:0006665//sphing…
ROT65377.1	98	122	34	38	17	58	4.57	6.3	1.66	1.71	0.77	2.74	4.176666667	1.74	-1.263264703	0.00794703	0.999780027	Mmp10	-	-	-	stromelysin-3-like isoform X1 [Penaeus vannamei]	-	GO:0043005//neuron projection	GO:0004175//endopeptidase activity;GO:0046914//transition metal ion binding	GO:0002164//larval development;GO:0007413//axonal fasciculation;GO:0007424//open tracheal system development;GO:0009611//response to wounding;GO:0009886//post-embryonic morphogenesis;GO:0009888//tissue development;GO:0019538//protein metabolic process;GO:0022610//biological adhesion;GO:0022617//extracellular matrix disassembly;GO:0042303//molting cycle;GO:0048102//autophagic cell death;GO:0065008…
ROT70266.1	217	177	50	4	54	20	17.4	15.7	4.23	0.32	4.19	1.6	12.44333333	2.036666667	-2.611091223	0.00834761	0.999780027	SP3	-	-	-	transcription factor Sp5-like [Penaeus vannamei]	-	-	GO:0003677//DNA binding;GO:0043169//cation binding	GO:0001704//formation of primary germ layer;GO:0003002//regionalization;GO:0007166//cell surface receptor signaling pathway;GO:0007420//brain development;GO:0010467//gene expression;GO:0034645//cellular macromolecule biosynthetic process;GO:0048568//embryonic organ development;GO:0048729//tissue morphogenesis
ROT70263.1	30	24	5	0	6	7	1.97	1.77	0.37	0	0.4	0.47	1.37	0.29	-2.240051088	0.00838778	0.999780027	SP3	-	-	-	transcription factor Sp5-like [Penaeus vannamei]	-	-	GO:0003677//DNA binding;GO:0043169//cation binding	GO:0001704//formation of primary germ layer;GO:0003002//regionalization;GO:0007166//cell surface receptor signaling pathway;GO:0007420//brain development;GO:0010468//regulation of gene expression;GO:0034645//cellular macromolecule biosynthetic process;GO:0048568//embryonic organ development;GO:0048729//tissue morphogenesis
ROT73474.1	12	53	43	10	9	20	1.79	8.77	6.72	1.45	1.31	3.03	5.76	1.93	-1.577467964	0.008502325	0.999780027	--	-	-	-	hypothetical protein C7M84_008139 [Penaeus vannamei]	-	-	-	-
ROT76584.1	10	7	0	0	0	0	1.48	1.15	0	0	0	0	0.876666667	0.001	-9.775884583	0.00880124	1	Mlc2	-	-	-	myosin regulatory light chain 2-like [Penaeus vannamei]	-	GO:0015629//actin cytoskeleton;GO:0044449//contractile fiber part	GO:0003774//motor activity;GO:0003779//actin binding;GO:0046872//metal ion binding	GO:0001558//regulation of cell growth;GO:0001708//cell fate specification;GO:0003015//heart process;GO:0006941//striated muscle contraction;GO:0014855//striated muscle cell proliferation;GO:0040011//locomotion;GO:0055003//cardiac myofibril assembly;GO:0055008//cardiac muscle tissue morphogenesis
ROT77011.1	107	52	46	32	45	31	4.13	2.22	1.86	1.2	1.69	1.21	2.736666667	1.366666667	-1.001758312	0.009136381	0.999780027	--	-	-	-	C-reactive protein [Penaeus vannamei]	-	GO:0016020//membrane;GO:0042995//cell projection;GO:0097458//neuron part	GO:0005515//protein binding	GO:0044763//single-organism cellular process
MSTRG.7552	0	25	1	1	0	0	0	4.38	0.17	0.15	0	0	1.516666667	0.05	-4.922832139	0.009480017	0.999780027	--	-	-	-	-	-	-	-	-
ROT74699.1	141	1138	199	96	34	118	4.27	38.17	6.3	2.81	1	3.62	16.24666667	2.476666667	-2.713672135	0.010496118	0.999780027	MELTF	-	-	-	pacifastin heavy chain precursor [Penaeus vannamei]	-	GO:0031225//anchored component of membrane;GO:0044464//cell part	GO:0046914//transition metal ion binding	GO:0006826//iron ion transport;GO:0044763//single-organism cellular process;GO:0051128//regulation of cellular component organization;GO:0055076//transition metal ion homeostasis
ROT79971.1	9	10	5	0	2	0	0.4	0.49	0.23	0	0.09	0	0.373333333	0.03	-3.637429921	0.011301854	0.999780027	Ugt8	Metabolism;Metabolism;Metabolism;Metabolism;Metabolism;Metabolism;Metabolism;Metabolism	Global and overview maps;Xenobiotics biodegradation and metabolism;Carbohydrate metabolism;Xenobiotics biodegradation and metabolism;Xenobiotics biodegradation and metabolism;Metabolism of cofactors and vitamins;Carbohydrate metabolism;Metabolism of cofactors and vitamins	K00699;K00699;K00699;K00699;K00699;K00699;K00699;K00699	UDP-glucuronosyltransferase 2B19-like [Penaeus vannamei]	ko01100//Metabolic pathways;ko00983//Drug metabolism - other enzymes;ko00040//Pentose and glucuronate interconversions;ko00980//Metabolism of xenobiotics by cytochrome P450;ko00982//Drug metabolism - cytochrome P450;ko00860//Porphyrin and chlorophyll metabolism;ko00053//Ascorbate and aldarate metabolism;ko00830//Retinol metabolism	-	-	-
ROT69745.1	3	20	0	1	0	0	0.16	1.16	0	0.05	0	0	0.44	0.016666667	-4.722466024	0.011356735	0.999780027	--	-	-	-	AAEL001143-PA [Aedes aegypti]	-	-	-	-
ROT63654.1	31	17	11	11	2	2	3.01	1.83	1.12	1.03	0.19	0.2	1.986666667	0.473333333	-2.069421401	0.011811843	0.999780027	OVCH1	-	-	-	trypsin [Penaeus vannamei]	-	-	-	-
ROT75678.1	13	29	28	7	13	5	0.8	1.98	1.8	0.42	0.78	0.31	1.526666667	0.503333333	-1.600799049	0.012655512	0.999780027	--	-	-	-	integrin beta 6 [Penaeus vannamei]	-	GO:0005737//cytoplasm;GO:0005887//integral component of plasma membrane;GO:0030055//cell-substrate junction;GO:0031982//vesicle;GO:0043234//protein complex;GO:0044421//extracellular region part	GO:0005102//receptor binding	GO:0006928//movement of cell or subcellular component;GO:0007154//cell communication;GO:0007155//cell adhesion;GO:0009653//anatomical structure morphogenesis;GO:0030154//cell differentiation;GO:0034329//cell junction assembly;GO:0044237//cellular metabolic process;GO:0048513//animal organ development;GO:0050794//regulation of cellular process;GO:0051716//cellular response to stimulus
ROT81621.1	18	20	35	10	12	5	2.31	2.85	4.7	1.24	1.5	0.65	3.286666667	1.13	-1.540302373	0.012815035	0.999780027	--	-	-	-	protein charybde-like [Penaeus vannamei]	-	-	-	-
ROT86024.1	0	9	6	0	0	0	0	0.99	0.63	0	0	0	0.54	0.001	-9.076815597	0.013800943	1	--	-	-	-	C-type lectin domain family 17, member A-like [Penaeus vannamei]	-	-	-	-
ROT70480.1	14	34	23	14	3	6	0.79	2.12	1.37	0.79	0.14	0.35	1.426666667	0.426666667	-1.741466986	0.014027049	0.999780027	TUBA1A	-	-	-	tubulin alpha-1A chain-like [Penaeus vannamei]	-	GO:0005815//microtubule organizing center;GO:0005876//spindle microtubule;GO:0031224//intrinsic component of membrane;GO:0031988//membrane-bounded vesicle;GO:0035770//ribonucleoprotein granule;GO:0043231//intracellular membrane-bounded organelle;GO:0044444//cytoplasmic part	GO:0005198//structural molecule activity;GO:0015405//P-P-bond-hydrolysis-driven transmembrane transporter activity;GO:0017111//nucleoside-triphosphatase activity;GO:0032550//purine ribonucleoside binding	GO:0006458//'de novo' protein folding;GO:0006959//humoral immune response;GO:0007051//spindle organization;GO:0043623//cellular protein complex assembly;GO:0051234//establishment of localization;GO:0071173//spindle assembly checkpoint
ROT86087.1	30	20	16	4	6	13	0.79	0.58	0.44	0.1	0.15	0.35	0.603333333	0.2	-1.592955291	0.014635131	0.999780027	--	-	-	-	glutamate-gated chloride channel 3 [Penaeus vannamei]	-	GO:0016020//membrane	-	-
ROT66105.1	10	5	0	0	0	0	0.69	0.39	0	0	0	0	0.36	0.001	-8.491853096	0.014905974	1	Act87E	Cellular Processes;Environmental Information Processing;Organismal Systems	Transport and catabolism;Signal transduction;Sensory system	K05692;K05692;K05692	beta-actin [Penaeus vannamei]	ko04145//Phagosome;ko04391//Hippo signaling pathway -fly;ko04745//Phototransduction - fly	GO:0005884//actin filament;GO:0005924//cell-substrate adherens junction;GO:0016020//membrane;GO:0031988//membrane-bounded vesicle;GO:0032432//actin filament bundle;GO:0036379//myofilament;GO:0044421//extracellular region part	GO:0005198//structural molecule activity;GO:0008092//cytoskeletal protein binding;GO:0017111//nucleoside-triphosphatase activity;GO:0032550//purine ribonucleoside binding	GO:0003015//heart process;GO:0006720//isoprenoid metabolic process;GO:0006897//endocytosis;GO:0006941//striated muscle contraction;GO:0007015//actin filament organization;GO:0007528//neuromuscular junction development;GO:0014904//myotube cell development;GO:0030239//myofibril assembly;GO:0031023//microtubule organizing center organization;GO:0033275//actin-myosin filament sliding;GO:0042981//regu…
ROT85200.1	32	27	49	12	28	9	3.3	3.08	5.28	1.2	2.81	0.94	3.886666667	1.65	-1.236067358	0.015717717	0.999780027	SLC7A5	-	-	-	cationic amino acid transporter, partial [Penaeus vannamei]	-	GO:0031224//intrinsic component of membrane	GO:0000166//nucleotide binding;GO:0046943//carboxylic acid transmembrane transporter activity	GO:0009620//response to fungus;GO:0015820//leucine transport;GO:0044710//single-organism metabolic process
ROT77485.1	4	1	8	0	0	0	0.27	0.05	0.54	0	0	0	0.286666667	0.001	-8.163230349	0.01693267	1	--	-	-	-	golgin subfamily A member 6-like protein 6 [Penaeus vannamei]	-	-	-	-
ROT72563.1	46	35	39	10	22	28	2.17	1.83	1.93	0.46	1.01	1.34	1.976666667	0.936666667	-1.077461974	0.017390558	0.999780027	Ftcd	Metabolism;Metabolism;Metabolism	Global and overview maps;Amino acid metabolism;Metabolism of cofactors and vitamins	K13990;K13990;K13990	formimidoyltransferase-cyclodeaminase-like [Penaeus vannamei]	ko01100//Metabolic pathways;ko00340//Histidine metabolism;ko00670//One carbon pool by folate	GO:0031988//membrane-bounded vesicle;GO:0043231//intracellular membrane-bounded organelle;GO:0043232//intracellular non-membrane-bounded organelle;GO:0044444//cytoplasmic part	GO:0016841//ammonia-lyase activity;GO:0030407//formimidoyltransferase activity;GO:0032403//protein complex binding	GO:0006536//glutamate metabolic process;GO:0006547//histidine metabolic process;GO:0006575//cellular modified amino acid metabolic process;GO:0006996//organelle organization
ROT74240.1	9	9	4	0	0	2	0.55	0.59	0.26	0	0	0.1	0.466666667	0.033333333	-3.807354922	0.017495697	0.999780027	--	-	-	-	Gag-Pol polyprotein [Penaeus vannamei]	-	-	-	-
ROT85253.1	0	7	7	0	0	0	0	0.32	0.29	0	0	0	0.203333333	0.001	-7.667702932	0.017817159	1	EIF4G1	Genetic Information Processing	Translation	K03260	Eukaryotic translation initiation factor 4 gamma 3 [Penaeus vannamei]	ko03013//RNA transport	-	-	GO:0009987//cellular process
MSTRG.5967	5	10	2	0	1	0	1.49	3.29	0.62	0	0.29	0	1.8	0.096666667	-4.218834602	0.018008147	1	--	-	-	-	chitinase [Penaeus vannamei]	-	-	-	-
ROT74700.1	100	777	147	100	31	76	5.65	48.67	8.7	5.47	1.71	4.34	21.00666667	3.84	-2.451669038	0.018705169	0.999780027	LTF	-	-	-	pacifastin heavy chain [Penaeus vannamei]	-	-	-	GO:0044699//single-organism process
MSTRG.12212	30	29	23	9	14	14	1.84	1.97	1.48	0.53	0.84	0.87	1.763333333	0.746666667	-1.23976899	0.018814726	0.999780027	--	-	-	-	uncharacterized protein LOC113823001 [Penaeus vannamei]	-	-	-	-
ROT62958.1	589	201	610	254	225	156	23.39	8.87	25.36	9.76	8.71	6.29	19.20666667	8.253333333	-1.218558346	0.019057075	0.999780027	PCK2	Metabolism;Environmental Information Processing;Metabolism;Metabolism;Metabolism	Global and overview maps;Signal transduction;Carbohydrate metabolism;Carbohydrate metabolism;Carbohydrate metabolism	K01596;K01596;K01596;K01596;K01596	phosphoenolpyruvate carboxykinase [Penaeus vannamei]	ko01100//Metabolic pathways;ko04068//FoxO signaling pathway;ko00010//Glycolysis / Gluconeogenesis;ko00020//Citrate cycle (TCA cycle);ko00620//Pyruvate metabolism	GO:0031988//membrane-bounded vesicle;GO:0043231//intracellular membrane-bounded organelle;GO:0044444//cytoplasmic part	GO:0000166//nucleotide binding;GO:0004611//phosphoenolpyruvate carboxykinase activity;GO:0016772//transferase activity, transferring phosphorus-containing groups;GO:0032550//purine ribonucleoside binding;GO:0043168//anion binding;GO:0046914//transition metal ion binding	GO:0001678//cellular glucose homeostasis;GO:0006006//glucose metabolic process;GO:0006090//pyruvate metabolic process;GO:0006473//protein acetylation;GO:0006796//phosphate-containing compound metabolic process;GO:0009746//response to hexose;GO:0031960//response to corticosteroid;GO:0043434//response to peptide hormone;GO:0043648//dicarboxylic acid metabolic process;GO:0050796//regulation of insul…
ROT75165.1	45	34	47	32	15	15	4.01	3.35	4.38	2.76	1.3	1.35	3.913333333	1.803333333	-1.117731909	0.019678225	0.999780027	PA3430	-	-	-	Adducin-related protein [Penaeus vannamei]	-	GO:0044424//intracellular part	GO:0005515//protein binding	GO:0009987//cellular process;GO:0044699//single-organism process;GO:0065007//biological regulation
ROT83770.1	0	13	27	2	0	4	0	1.26	2.46	0.17	0	0.35	1.24	0.173333333	-2.838719093	0.020487658	0.999780027	Sb	-	-	-	trypsin-1-like [Penaeus vannamei]	-	-	GO:0008233//peptidase activity	-
MSTRG.11809	677	342	32	26	85	84	67.61	37.68	3.34	2.45	7.99	8.26	36.21	6.233333333	-2.538312407	0.020724927	0.999780027	--	-	-	-	uncharacterized histidine-rich protein DDB_G0274557-like [Penaeus vannamei]	-	-	-	-
ROT64609.1	6	6	11	1	0	2	0.61	0.67	1.16	0.1	0	0.2	0.813333333	0.1	-3.023846742	0.021462853	0.999780027	CHST11	Metabolism	Glycan biosynthesis and metabolism	K01017	carbohydrate sulfotransferase 11-like isoform X1 [Penaeus vannamei]	ko00532//Glycosaminoglycan biosynthesis - chondroitin sulfate / dermatan sulfate	GO:0016020//membrane;GO:0043231//intracellular membrane-bounded organelle	GO:0034481//chondroitin sulfotransferase activity	GO:0006024//glycosaminoglycan biosynthetic process;GO:0006790//sulfur compound metabolic process;GO:0008283//cell proliferation;GO:0017015//regulation of transforming growth factor beta receptor signaling pathway;GO:0030326//embryonic limb morphogenesis;GO:0033036//macromolecule localization;GO:0040007//growth;GO:0042981//regulation of apoptotic process;GO:0044238//primary metabolic process;GO:00…
MSTRG.6621	156	110	4	6	12	22	24.09	18.93	0.65	0.85	1.85	3.42	14.55666667	2.04	-2.835038973	0.0225484	0.999780027	--	-	-	-	histidine-rich glycoprotein-like [Penaeus vannamei]	-	-	-	-
ROT65923.1	15	38	40	21	12	2	0.11	0.32	0.32	0.15	0.09	0.02	0.25	0.086666667	-1.528378972	0.0238575	0.999780027	--	-	-	-	Acyl-CoA-binding protein ACBP [Trinorchestia longiramus]	-	-	-	-
ROT82617.1	11	17	9	4	2	4	0.6	1.03	0.52	0.21	0.11	0.22	0.716666667	0.18	-1.993305347	0.024395604	0.999780027	Best2	-	-	-	bestrophin-4-like [Penaeus vannamei]	-	GO:0031224//intrinsic component of membrane	GO:0005225//volume-sensitive anion channel activity	GO:0006884//cell volume homeostasis;GO:0015698//inorganic anion transport
MSTRG.4340	23	19	34	7	10	16	2.53	2.26	3.86	0.72	1.07	1.78	2.883333333	1.19	-1.276776058	0.025333436	0.999780027	--	-	-	-	hypothetical protein C7M84_008701 [Penaeus vannamei]	-	-	-	-
ROT77397.1	8	3	4	1	0	0	0.23	0.09	0.12	0.03	0	0	0.146666667	0.01	-3.874469118	0.026632949	1	--	Cellular Processes	Transport and catabolism	K06560	C-type lectin protein [Penaeus vannamei]	ko04145//Phagosome	-	-	-
ROT75753.1	16	6	6	3	0	2	2.18	0.82	0.78	0.45	0	0.25	1.26	0.233333333	-2.432959407	0.027120592	0.999780027	reep6	-	-	-	receptor expression-enhancing protein 5-like isoform X1 [Penaeus vannamei]	-	GO:0031988//membrane-bounded vesicle;GO:0044425//membrane part;GO:0044464//cell part	GO:0005488//binding	GO:0003407//neural retina development;GO:0048598//embryonic morphogenesis
ROT68618.1	22	72	43	26	17	26	0.53	1.93	1.09	0.61	0.4	0.64	1.183333333	0.55	-1.105353	0.027262438	0.999780027	Ces2a	-	-	-	JHE-like carboxylesterase 1 [Penaeus vannamei]	-	-	-	-
MSTRG.11801	511	147	13	13	30	59	48.81	16.72	2.42	1.39	3.26	5.66	22.65	3.436666667	-2.720429218	0.027892837	0.999780027	--	-	-	-	histidine-rich glycoprotein-like [Penaeus vannamei]	-	-	-	-
ROT64615.1	13	21	37	6	12	12	0.71	1.29	2.15	0.3	0.67	0.66	1.383333333	0.543333333	-1.348239372	0.030500763	0.999780027	COMP	Cellular Processes;Environmental Information Processing	Transport and catabolism;Signaling molecules and interaction	K04659;K04659	thrombospondin II [Penaeus vannamei]	ko04145//Phagosome;ko04512//ECM-receptor interaction	GO:0005924//cell-substrate adherens junction;GO:0031012//extracellular matrix;GO:0032991//macromolecular complex;GO:0043227//membrane-bounded organelle;GO:0044421//extracellular region part	GO:0005515//protein binding;GO:0005539//glycosaminoglycan binding;GO:0043167//ion binding	GO:0007155//cell adhesion;GO:0009653//anatomical structure morphogenesis;GO:0016043//cellular component organization;GO:0044763//single-organism cellular process;GO:0048513//animal organ development;GO:0048522//positive regulation of cellular process;GO:0050896//response to stimulus
ROT63479.1	38	35	33	10	30	16	3.49	3.56	3.17	0.89	2.69	1.49	3.406666667	1.69	-1.011337544	0.03211855	0.999780027	SPAM1	Metabolism;Cellular Processes;Metabolism	Global and overview maps;Transport and catabolism;Glycan biosynthesis and metabolism	K01197;K01197;K01197	hyaluronidase-like [Penaeus vannamei]	ko01100//Metabolic pathways;ko04142//Lysosome;ko00531//Glycosaminoglycan degradation	-	GO:0003824//catalytic activity	GO:0008152//metabolic process;GO:0042221//response to chemical;GO:0044699//single-organism process;GO:0048522//positive regulation of cellular process;GO:0051716//cellular response to stimulus
ROT60810.1	12	15	16	3	7	5	0.6	0.89	0.87	0.17	0.35	0.28	0.786666667	0.266666667	-1.560714954	0.033282417	0.999780027	FucTC	-	-	-	alpha-(1,3)-fucosyltransferase C-like [Penaeus vannamei]	-	-	-	-
ROT72379.1	4	7	11	3	0	0	0.23	0.44	0.66	0.17	0	0	0.443333333	0.056666667	-2.967819594	0.034815905	0.999780027	CSAD	Metabolism;Metabolism	Global and overview maps;Metabolism of other amino acids	K01594;K01594	cysteine sulfinic acid decarboxylase-like [Penaeus vannamei]	ko01100//Metabolic pathways;ko00430//Taurine and hypotaurine metabolism	GO:0044444//cytoplasmic part	GO:0016831//carboxy-lyase activity	GO:0000096//sulfur amino acid metabolic process;GO:0019530//taurine metabolic process;GO:0044767//single-organism developmental process
ROT64149.1	25	15	18	8	4	11	1.86	1.23	1.4	0.57	0.29	0.83	1.496666667	0.563333333	-1.409692198	0.035140485	0.999780027	TNS1	-	-	-	tensin-1-like [Penaeus vannamei]	-	-	GO:0034594//phosphatidylinositol trisphosphate phosphatase activity	GO:0006796//phosphate-containing compound metabolic process
ROT77259.1	3	4	3	0	0	0	0.7	1.04	0.74	0	0	0	0.826666667	0.001	-9.691161905	0.035685164	1	--	-	-	-	uncharacterized protein LOC113804610 [Penaeus vannamei]	-	-	-	-
ROT66491.1	6	10	2	1	0	1	0.42	0.77	0.14	0.07	0	0.07	0.443333333	0.046666667	-3.247927513	0.036095259	1	up	-	-	-	troponin T, skeletal muscle-like, partial [Penaeus vannamei]	-	GO:0036379//myofilament;GO:0043234//protein complex	GO:0008092//cytoskeletal protein binding;GO:0046872//metal ion binding	GO:0006875//cellular metal ion homeostasis;GO:0007015//actin filament organization;GO:0009888//tissue development;GO:0010927//cellular component assembly involved in morphogenesis;GO:0031032//actomyosin structure organization
ROT79363.1	2	5	3	0	0	0	0.31	0.86	0.49	0	0	0	0.553333333	0.001	-9.112005026	0.036549137	1	--	-	-	-	hypothetical protein C7M84_001921 [Penaeus vannamei]	-	-	-	-
ROT74888.1	1	11	0	0	0	0	0.04	0.44	0	0	0	0	0.16	0.001	-7.321928095	0.036562973	1	unc-54	-	-	-	myosin heavy chain type 2 [Penaeus vannamei]	-	GO:0005700//polytene chromosome;GO:0016460//myosin II complex;GO:0044449//contractile fiber part	GO:0003774//motor activity;GO:0005198//structural molecule activity;GO:0008092//cytoskeletal protein binding;GO:0016628//oxidoreductase activity, acting on the CH-CH group of donors, NAD or NADP as acceptor;GO:0032550//purine ribonucleoside binding;GO:0042623//ATPase activity, coupled;GO:0046983//protein dimerization activity	GO:0003012//muscle system process;GO:0007015//actin filament organization;GO:0007297//ovarian follicle cell migration;GO:0007525//somatic muscle development;GO:0031647//regulation of protein stability;GO:0044710//single-organism metabolic process;GO:0048513//animal organ development;GO:0071688//striated muscle myosin thick filament assembly
ROT80880.1	1	6	7	0	0	1	0.09	0.6	0.67	0	0	0.09	0.453333333	0.03	-3.91753784	0.036637575	1	--	-	-	-	hypothetical protein C7M84_000394 [Penaeus vannamei]	-	-	-	-
ROT83272.1	26	71	20	11	35	9	1.36	4.13	1.1	0.56	1.79	0.48	2.196666667	0.943333333	-1.219476412	0.037682885	0.999780027	SLC2A3	-	-	-	LOW QUALITY PROTEIN: solute carrier family 2, facilitated glucose transporter member 1-like [Penaeus vannamei]	-	GO:0016020//membrane	GO:0022891//substrate-specific transmembrane transporter activity	GO:0044765//single-organism transport
MSTRG.11812	52	2	5	1	5	9	8.22	0.33	0.74	0.14	0.76	1.37	3.096666667	0.756666667	-2.032986299	0.038492728	0.999780027	--	-	-	-	histidine-rich glycoprotein-like [Penaeus vannamei]	-	-	-	-
MSTRG.11367	2	5	25	1	3	3	0.54	1.48	6.74	0.29	0.8	0.8	2.92	0.63	-2.212544635	0.038743784	0.999780027	--	-	-	-	-	-	-	-	-
MSTRG.2759	12	63	3	8	1	14	0.43	2.5	0.11	0.28	0.03	0.52	1.013333333	0.276666667	-1.872888082	0.039101941	0.999780027	--	-	-	-	neuroparsin-A-like [Penaeus vannamei]	-	-	-	-
ROT65763.1	2	32	0	1	0	4	0.04	0.65	0	0.02	0	0.07	0.23	0.03	-2.938599455	0.040045036	0.999780027	chs-2	Metabolism	Carbohydrate metabolism	K00698	chitin synthase, partial [Penaeus vannamei]	ko00520//Amino sugar and nucleotide sugar metabolism	GO:0031224//intrinsic component of membrane	GO:0008375//acetylglucosaminyltransferase activity	GO:0006031//chitin biosynthetic process;GO:0006950//response to stress;GO:0009887//organ morphogenesis;GO:0035296//regulation of tube diameter;GO:0040003//chitin-based cuticle development;GO:0060446//branching involved in open tracheal system development;GO:0072175//epithelial tube formation
ROT73250.1	40	18	12	5	4	18	1.29	0.65	0.41	0.16	0.13	0.59	0.783333333	0.293333333	-1.417085328	0.040702449	0.999780027	MCC	-	-	-	Colorectal mutant cancer protein [Penaeus vannamei]	-	GO:0016020//membrane;GO:0043231//intracellular membrane-bounded organelle	GO:0005488//binding	GO:0008104//protein localization;GO:0008285//negative regulation of cell proliferation;GO:0010632//regulation of epithelial cell migration;GO:0030178//negative regulation of Wnt signaling pathway
MSTRG.11304	20	44	71	12	38	21	1.69	4.12	6.28	0.98	3.13	1.8	4.03	1.97	-1.032584209	0.04080648	0.999780027	--	-	-	-	HD domain-containing protein 2 [Acipenser ruthenus]	-	-	GO:0003824//catalytic activity	GO:0044763//single-organism cellular process
ROT66110.1	3	8	0	0	0	0	0.21	0.6	0	0	0	0	0.27	0.001	-8.076815597	0.041676224	1	Act87E	Cellular Processes;Environmental Information Processing;Organismal Systems	Transport and catabolism;Signal transduction;Sensory system	K05692;K05692;K05692	actin-like [Penaeus vannamei]	ko04145//Phagosome;ko04391//Hippo signaling pathway -fly;ko04745//Phototransduction - fly	GO:0005884//actin filament;GO:0005924//cell-substrate adherens junction;GO:0016020//membrane;GO:0031988//membrane-bounded vesicle;GO:0032432//actin filament bundle;GO:0035097//histone methyltransferase complex;GO:0035770//ribonucleoprotein granule;GO:0036379//myofilament;GO:0043189//H4/H2A histone acetyltransferase complex;GO:0044421//extracellular region part	GO:0000977//RNA polymerase II regulatory region sequence-specific DNA binding;GO:0005198//structural molecule activity;GO:0008092//cytoskeletal protein binding;GO:0008134//transcription factor binding;GO:0017111//nucleoside-triphosphatase activity;GO:0019900//kinase binding;GO:0031490//chromatin DNA binding;GO:0032550//purine ribonucleoside binding	GO:0001894//tissue homeostasis;GO:0002064//epithelial cell development;GO:0003015//heart process;GO:0006338//chromatin remodeling;GO:0006720//isoprenoid metabolic process;GO:0006897//endocytosis;GO:0006939//smooth muscle contraction;GO:0006941//striated muscle contraction;GO:0007015//actin filament organization;GO:0007528//neuromuscular junction development;GO:0008015//blood circulation;GO:001490…
MSTRG.8099	55	357	96	39	20	81	4.26	30.34	7.69	2.96	1.49	6.26	14.09666667	3.57	-1.98135808	0.041866167	0.999780027	--	-	-	-	cilia- and flagella-associated protein 251-like isoform X1 [Penaeus vannamei]	-	-	-	-
ROT66822.1	15	20	32	10	7	13	1.12	1.65	2.49	0.72	0.51	0.98	1.753333333	0.736666667	-1.25101643	0.043016587	0.999780027	--	-	-	-	farnesoic acid O-methyltransferase, partial [Penaeus vannamei]	-	GO:0044424//intracellular part	GO:0008171//O-methyltransferase activity	-
MSTRG.1732	33	55	28	34	12	1	2.25	4.14	2.02	2.27	0.82	0.1	2.803333333	1.063333333	-1.398549376	0.043161632	0.999780027	Klkb1	-	-	-	trypsin-2 [Penaeus vannamei]	-	GO:0044464//cell part	GO:0008233//peptidase activity	GO:0007596//blood coagulation;GO:0016485//protein processing;GO:0032101//regulation of response to external stimulus;GO:1903034//regulation of response to wounding
ROT72220.1	14	10	9	2	6	2	0.29	0.23	0.19	0.04	0.12	0.04	0.236666667	0.066666667	-1.827819025	0.043888379	0.999780027	--	-	-	-	hypothetical protein C7M84_009410 [Penaeus vannamei]	-	-	-	-
MSTRG.11183	1	8	1	0	0	0	0.2	1.78	0.21	0	0	0	0.73	0.001	-9.511752654	0.044517081	1	--	-	-	-	hypothetical protein Anas_03030 [Armadillidium nasatum]	-	-	-	-
MSTRG.1485	10	13	9	6	1	2	1.45	2.1	1.18	0.78	0.12	0.29	1.576666667	0.396666667	-1.99087861	0.048345481	0.999780027	--	-	-	-	uncharacterized protein LOC113820009 [Penaeus vannamei]	-	-	-	-
